# Supplementary material for: Fermentation Characteristics of Lactococcus lactis subsp. lactis Isolated From Naturally Fermented Dairy Products and Screening of Potential Starter Isolates
Source: Front Microbiol. 2020 Aug 4;11:1794. doi: 10.3389/fmicb.2020.01794 (PMC7438938; doi:10.3389/fmicb.2020.01794)
Supplement: TABLE S1 — The information table of 227 isolates. [file Table_1.XLSX]

## Sheet: Sheet1
Strain Name	Area of isolation	Isolated Sources	Isolated Time	Altitude	Longitude	Latitude	16s rRNA_sequence_GeneBank_Number
IMAU10056	Bayan Nur City, Inner Mongolia, China	Shubat	2002	1310	108.51N	41.59E	FJ915712.1
IMAU10059	Bayan Nur City, Inner Mongolia, China	Shubat	2002	1310	108.51N	41.59E	FJ915715.1
IMAU10061	Bayan Nur City, Inner Mongolia, China	Shubat	2002	1310	108.51N	41.59E	FJ915717.1
IMAU10067	Bayan Nur City, Inner Mongolia, China	Shubat	2002	1310	108.51N	41.59E	FJ915723.1
IMAU10086	Bayan Nur City, Inner Mongolia, China	Shubat	2002	1310	108.51N	41.59E	FJ915742.1
IMAU10407	Hulunbeier City, Inner Mongolia, China	Yogurts	2009	710	119.06N	48.07E	HM218132.1
IMAU10400	Hulunbeier City, Inner Mongolia, China	Yogurts	2009	710	119.06N	48.07E	HM218125.1
IMAU10420	Hulunbeier City, Inner Mongolia, China	Yogurts	2009	710	119.06N	48.07E	HM218145.1
IMAU10449	Hulunbeier City, Inner Mongolia, China	Yogurts	2009	638	118.27N	48.21E	HM218174.1
IMAU10484	Hulunbeier City, Inner Mongolia, China	Yogurts	2009	694	118.24N	49.40E	HM218209.1
IMAU10842	Chifeng City, Inner Mongolia, China	Yogurts	2009	629	118.65N	43.52E	HM218554.1
IMAU10852	Chifeng City, Inner Mongolia, China	Yogurts	2009	629	118.65N	43.52E	HM218562.1
IMAU10856	Chifeng City, Inner Mongolia, China	Yogurts	2009	629	118.65N	43.52E	HM218566.1
IMAU10860	Chifeng City, Inner Mongolia, China	Yogurts	2009	629	118.65N	43.52E	HM218570.1
IMAU10862	Chifeng City, Inner Mongolia, China	Yogurts	2009	629	118.65N	43.52E	HM218572.1
IMAU10876	Chifeng City, Inner Mongolia, China	Yogurts	2009	629	118.65N	43.52E	HM218584.1
IMAU10880	Chifeng City, Inner Mongolia, China	Yogurts	2009	629	118.65N	43.52E	HM218588.1
IMAU10887	Chifeng City, Inner Mongolia, China	Yogurts	2009	629	118.65N	43.52E	HM218595.1
IMAU10906	Chifeng City, Inner Mongolia, China	Yogurts	2002	629	118.65N	43.52E	HM218614.1
IMAU10937	Chifeng City, Inner Mongolia, China	Yogurts	2009	629	118.65N	43.52E	HM218644.1
IMAU10940	Chifeng City, Inner Mongolia, China	Yogurts	2009	629	118.65N	43.52E	HM218647.1
IMAU10947	Chifeng City, Inner Mongolia, China	Yogurts	2009	629	118.65N	43.52E	HM218654.1
IMAU11008	Chifeng City, Inner Mongolia, China	Yogurts	2009	629	118.65N	43.52E	HM218709.1
IMAU11009	Chifeng City, Inner Mongolia, China	Yogurts	2009	629	118.65N	43.52E	HM218710.1
IMAU11055	Chifeng City, Inner Mongolia, China	Yogurts	2009	629	118.65N	43.52E	HM218756.1
IMAU11058	Xilingol City, Inner Mongolia, China	Yogurts	2009	1301	115.99N	42.24E	HM218759.1
IMAU11062	Xilingol City, Inner Mongolia, China	Yogurts	2009	1301	115.99N	42.24E	HM218763.1
IMAU11064	Xilingol City, Inner Mongolia, China	Yogurts	2009	1301	115.99N	42.24E	HM218765.1
IMAU11076	Xilingol City, Inner Mongolia, China	Yogurts	2009	1301	115.99N	42.24E	HM218777.1
IMAU11079	Xilingol City, Inner Mongolia, China	Yogurts	2009	1301	115.99N	42.24E	HM218780.1
IMAU11110	Xilingol City, Inner Mongolia, China	Yogurts	2009	1315	115.94N	42.68E	HM218810.1
IMAU20099	Gobi altai, Mongolia	Yogurts	2005	1926	95.85N	45.45E	FJ844999.1
IMAU20795	Ulan Bator, Mongolia	Yogurts	2009	1302	106.91N	47.89E	HM058505.1
IMAU40029	Haibei prefecture, Qinghai Province, China	Yogurts	2005	3110	100.9N	36.96E	FJ749305.1
IMAU40049	Haibei prefecture, Qinghai Province, China	Yogurts	2005	3410	99.02N	37.30E	FJ749324.1
IMAU40066	Hainan prefecture, Qinghai Province, China	Yogurts	2005	3205	99.78N	36.73E	FJ749341.1
IMAU50049	Dali, Yunnan Province, China	Dairy Fan Acid Whey	2006	1968	100.13N	25.96E	FJ749449.1
IMAU50095	JianChuan county, Yunnan Province, China	Dairy cake	2006	2196	99.91N	26.53E	FJ749490.1
IMAU50101	JianChuan county, Yunnan Province, China	Dairy cake	2006	2196	99.91N	26.53E	FJ749496.1
IMAU50106	JianChuan county, Yunnan Province, China	Dairy cake	2006	2196	99.91N	26.53E	FJ749501.1
IMAU50107	JianChuan county, Yunnan Province, China	Dairy cake	2006	2227	99.91N	26.46E	FJ749502.1
IMAU50117	JianChuan county, Yunnan Province, China	Dairy cake	2006	2227	99.91N	26.46E	FJ749511.1
IMAU50126	JianChuan county, Yunnan Province, China	Dairy cake	2006	2227	99.91N	26.46E	FJ749520.1
IMAU50129	JianChuan county, Yunnan Province, China	Dairy cake	2006	2227	99.91N	26.46E	FJ749523.1
IMAU50134	JianChuan county, Yunnan Province, China	Dairy cake	2006	2227	99.91N	26.46E	FJ749528.1
IMAU50153	JianChuan county, Yunnan Province, China	Dairy cake	2006	2227	99.91N	26.46E	FJ749547.1
IMAU50156	JianChuan county, Yunnan Province, China	Dairy cake	2006	2227	99.91N	26.46E	FJ749550.1
IMAU50159	JianChuan county, Yunnan Province, China	Dairy cake	2006	2227	99.91N	26.46E	FJ749553.1
IMAU50163	JianChuan county, Yunnan Province, China	Dairy cake	2006	2227	99.91N	26.46E	FJ749557.1
IMAU50166	JianNan county, Yunnan Province,China	Dairy cake	2006	2196	99.91N	26.53E	FJ749560.1
IMAU70097	Bayan Nur City, Inner Mongolia, China	Acid porridge	2008	1393	108.19N	41.60E	GQ131213.1
IMAU90064	Vornizhenovka, kalmykia, Russia	sour cream	2012	74	44.36N	46.27E	KC836582.1
IMAU90200	Ikochaunas, kalmykia, Russia	Yogurts	2012	-8	45.77N	46.57E	KC836711.1
IMAU90221	Ellis tower, kalmykia, Russia	sour cream	2012	133	44.28N	46.32E	KC836731.1
IMAU90233	Ashkull tower, kalmykia, Russia	sour cream	2012	-8	45.77N	46.57E	KC836743.1
IMAU32258	Ili kazak autonomous prefecture, xinjiang autonomous region, China	Shubat	2012	1892	81.13N	43.15E	KF148942.1
IMAU32070	Ili kazak autonomous prefecture, xinjiang autonomous region, China	Yogurts	2012	1193	81.85N	43.20E	KF148758.1
IMAU32103	Ili kazak autonomous prefecture, xinjiang autonomous region, China	Yogurts	2012	773	82.23N	43.48E	KF148789.1
IMAU32156	Ili kazak autonomous prefecture, xinjiang autonomous region, China	Yogurts	2012	1193	81.85N	43.20E	KF148841.1
IMAU32172	Ili kazak autonomous prefecture, xinjiang autonomous region, China	Yogurts	2012	773	82.23N	43.48E	KF148856.1
IMAU32611	Ili kazak autonomous prefecture, xinjiang autonomous region, China	Yogurts	2012	1892	81.13N	43.15E	KF149282.1
IMAU32676	Ili kazak autonomous prefecture, xinjiang autonomous region, China	Yogurts	2012	1202	81.83N	43.21E	KF149344.1
IMAU92089	Kunkur, republic of buryatia, Russia	Yogurts	2012	1164	112.41N	53.83E	KF149481.1
IMAU92113	Kunkur, republic of buryatia, Russia	Yogurts	2012	1164	112.41N	53.83E	KF149502.1
IMAU92143	Kunkur, republic of buryatia, Russia	Yogurts	2012	1164	112.41N	53.83E	KF149525.1
IMAU94206	Kunkur, republic of buryatia, Russia	Yogurts	2012	1164	112.41N	53.83E	KF149583.1
IMAU94238	Xilingol City, Inner Mongolia, China	Yogurts	2012	1164	112.41N	53.83E	KF149612.1
IMAU10422	Hulunbeier City, Inner Mongolia, China	Yogurts	2009	710	119.06N	48.07E	HM218147.1
IMAU50105	JianChuan county, Yunnan Province, China	Dairy cake	2006	2196	99.91N	26.53E	FJ749500.1
IMAU50170	JianNan county, Yunnan Province, China	Dairy cake	2006	2196	99.91N	26.53E	FJ749563.1
IMAU96004	Paraguay	Yogurts	2014	93	58.44S	23.44W	MK285356.1
IMAU96006	Paraguay	Yogurts	2014	93	58.44S	23.44W	MK285357.1
IMAU95017	Erzin, Tuva	Yogurts	2013	1111	95.16N	50.25E	KJ026577.1
IMAU95085	Erzin, Tuva	Yogurts	2013	1328	95.57N	50.20E	KJ026645.1
IMAU11130	Xilingol City, Inner Mongolia, China	Koumiss	2014	987	116.05N	43.93E	KR858784.1
IMAU11133	Xilingol City, Inner Mongolia, China	Koumiss	2014	987	116.05N	43.93E	KR858787.1
IMAU11067	Xilingol City, Inner Mongolia, China	Yogurts	2009	1301	115.99N	42.24E	HM218768.1
IMAU11148	Xilingol City, Inner Mongolia, China	Koumiss	2014	987	116.05N	43.93E	KR858802.1
IMAU11060	Xilingol City, Inner Mongolia, China	Yogurts	2009	1301	115.99N	42.24E	HM218761.1
IMAU11069	Xilingol City, Inner Mongolia, China	Yogurts	2009	1301	115.99N	42.24E	HM218770.1
IMAU11070	Xilingol City, Inner Mongolia, China	Yogurts	2009	1301	115.99N	42.24E	HM218771.1
IMAU11157	Xilingol City, Inner Mongolia, China	Dried Milk Cake	2014	984	116.05N	43.96E	KR858811.1
IMAU11161	Xilingol City, Inner Mongolia, China	Koumiss	2014	987	116.05N	43.93E	KR858814.1
IMAU11165	Xilingol City, Inner Mongolia, China	Koumiss	2014	984	116.05N	43.96E	KR858818.1
IMAU10944	Chifeng City, Inner Mongolia, China	Yogurts	2009	629	118.65N	43.52E	HM218651.1
IMAU10945	Chifeng City, Inner Mongolia, China	Yogurts	2009	629	118.65N	43.52E	HM218652.1
IMAU11169	Xilingol City, Inner Mongolia, China	Koumiss	2014	987	116.05N	43.93E	KR858822.1
IMAU10844	Chifeng City, Inner Mongolia, China	Yogurts	2009	629	118.65N	43.52E	HM218555.1
IMAU10848	Chifeng City, Inner Mongolia, China	Yogurts	2009	629	118.65N	43.52E	HM218559.1
IMAU10850	Chifeng City, Inner Mongolia, China	Yogurts	2009	629	118.65N	43.52E	HM218561.1
IMAU10855	Chifeng City, Inner Mongolia, China	Yogurts	2009	629	118.65N	43.52E	HM218565.1
IMAU10877	Chifeng City, Inner Mongolia, China	Yogurts	2009	629	118.65N	43.52E	HM218585.1
IMAU10897	Chifeng City, Inner Mongolia, China	Yogurts	2009	629	118.65N	43.52E	HM218605.1
IMAU10854	Chifeng City, Inner Mongolia, China	Yogurts	2009	629	118.65N	43.52E	HM218564.1
IMAU11183	Hulunbeier City, Inner Mongolia, China	Koumiss	2014	646	119.83N	48.79E	KT887249.1
IMAU10941	Chifeng City, Inner Mongolia, China	Yogurts	2009	629	118.65N	43.52E	HM218648.1
IMAU10943	Chifeng City, Inner Mongolia, China	Yogurts	2009	629	118.65N	43.52E	HM218650.1
IMAU10946	Chifeng City, Inner Mongolia, China	Yogurts	2009	629	118.65N	43.52E	HM218653.1
IMAU10950	Chifeng City, Inner Mongolia, China	Yogurts	2009	629	118.65N	43.52E	HM218657.1
IMAU10978	Chifeng City, Inner Mongolia, China	Yogurts	2009	629	118.65N	43.52E	HM218682.1
IMAU10979	Chifeng City, Inner Mongolia, China	Yogurts	2009	629	118.65N	43.52E	HM218683.1
IMAU10982	Chifeng City, Inner Mongolia, China	Yogurts	2009	629	118.65N	43.52E	HM218686.1
IMAU11192	Hulunbeier City, Inner Mongolia, China	Yogurts	2014	693	119.76N	48.43E	KT887235.1
IMAU10859	Chifeng City, Inner Mongolia, China	Yogurts	2009	629	118.65N	43.52E	HM218569.1
IMAU10869	Chifeng City, Inner Mongolia, China	Yogurts	2009	629	118.65N	43.52E	HM218579.1
IMAU10872	Chifeng City, Inner Mongolia, China	Yogurts	2009	629	118.65N	43.52E	HM218581.1
IMAU10881	Chifeng City, Inner Mongolia, China	Yogurts	2009	629	118.65N	43.52E	HM218589.1
IMAU60037	Xigaze district, Tibet, China	Yogurts	2007	3962	89.41N	29.05E	FJ215672.1
IMAU11207	Hulunbeier City, Inner Mongolia, China	Yogurts	2014	618	119.75N	49.14E	KT887246.1
IMAU11077	Xilingol City, Inner Mongolia, China	Yogurts	2009	1301	115.99N	42.24E	HM218778.1
IMAU11081	Xilingol City, Inner Mongolia, China	Yogurts	2009	1301	115.99N	42.24E	HM218782.1
IMAU11083	Xilingol City, Inner Mongolia, China	Yogurts	2009	1301	115.99N	42.24E	HM218784.1
IMAU11085	Xilingol City, Inner Mongolia, China	Yogurts	2009	1301	115.99N	42.24E	HM218786.1
IMAU11087	Xilingol City, Inner Mongolia, China	Yogurts	2009	1301	115.99N	42.24E	HM218788.1
IMAU11089	Xilingol City, Inner Mongolia, China	Yogurts	2009	1301	115.99N	42.24E	HM218790.1
IMAU11393	Erdos City, Inner Mongolia, China	Milk	2014	1323	108.81N	38.60E	KP764099.1
IMAU11082	Xilingol City, Inner Mongolia, China	Yogurts	2009	1301	115.99N	42.24E	HM218783.1
IMAU11411	Baotou City, Inner Mongolia, China	sour cream	2014	1369	110.44N	41.70E	KP763952.1
IMAU11039	Chifeng City, Inner Mongolia, China	Yogurts	2009	629	118.65N	43.52E	HM218740.1
IMAU11040	Chifeng City, Inner Mongolia, China	Yogurts	2009	629	118.65N	43.52E	HM218741.1
IMAU11043	Chifeng City, Inner Mongolia, China	Yogurts	2009	629	118.65N	43.52E	HM218744.1
IMAU11049	Chifeng City, Inner Mongolia, China	Yogurts	2009	629	118.65N	43.52E	HM218750.1
IMAU11412	Baotou City, Inner Mongolia, China	Yogurts	2014	1369	110.44N	41.70E	KP763953.1
IMAU11440	Baotou City, Inner Mongolia, China	Milk	2014	1369	110.44N	41.70E	KP763955.1
IMAU10068	Bayan Nur City, Inner Mongolia, China	Shubat	2002	1310	108.51N	41.59E	FJ915724.1
IMAU11454	Baotou City, Inner Mongolia, China	Yogurts	2014	1373	110.43N	43.70E	KP763957.1
IMAU11115	Xilingol City, Inner Mongolia, China	Yogurts	2009	1315	115.94N	42.68E	HM218815.1
IMAU11118	Xilingol City, Inner Mongolia, China	Yogurts	2009	1315	115.94N	42.68E	HM218818.1
IMAU11463	Baotou City, Inner Mongolia, China	Milk	2014	1682	109.56N	41.76E	KP763960.1
IMAU11468	Baotou City, Inner Mongolia, China	Cheese	2014	1682	109.56N	41.76E	KP763961.1
IMAU11471	Baotou City, Inner Mongolia, China	Milk	2014	1682	109.56N	41.76E	KP763963.1
IMAU11485	Baotou City, Inner Mongolia, China	Milk	2014	1541	110.19N	41.71E	KP763965.1
IMAU10888	Chifeng City, Inner Mongolia, China	Yogurts	2009	629	118.65N	43.52E	HM218596.1
IMAU10889	Chifeng City, Inner Mongolia, China	Yogurts	2009	629	118.65N	43.52E	HM218597.1
IMAU10892	Chifeng City, Inner Mongolia, China	Yogurts	2009	629	118.65N	43.52E	HM218600.1
IMAU10893	Chifeng City, Inner Mongolia, China	Yogurts	2009	629	118.65N	43.52E	HM218601.1
IMAU10894	Chifeng City, Inner Mongolia, China	Yogurts	2009	629	118.65N	43.52E	HM218602.1
IMAU10895	Chifeng City, Inner Mongolia, China	Yogurts	2009	629	118.65N	43.52E	HM218603.1
IMAU11489	Baotou City, Inner Mongolia, China	sour cream	2014	1541	110.19N	41.71E	KP763967.1
IMAU50136	JianChuan county, Yunnan Province, China	Dairy cake	2006	2227	99.92N	26.46E	FJ749530.1
IMAU11493	Bayan Nur City, Inner Mongolia, China	sour cream	2014	1206	109.35N	42.23E	KP763969.1
IMAU11497	Bayan Nur City, Inner Mongolia, China	Milk	2014	1206	109.35N	42.23E	KP763970.1
IMAU11505	Bayan Nur City, Inner Mongolia, China	Yogurts	2014	1206	109.35N	42.23E	KP763971.1
IMAU11506	Bayan Nur City, Inner Mongolia, China	Yogurts	2014	1206	109.35N	42.23E	KP763972.1
IMAU11520	Bayan Nur City, Inner Mongolia, China	Milk	2014	1206	109.35N	42.23E	KP763976.1
IMAU11534	Bayan Nur City, Inner Mongolia, China	sour cream	2014	1192	108.47N	41.39E	KP763980.1
IMAU11535	Bayan Nur City, Inner Mongolia, China	Yogurts	2014	1192	108.47N	41.39E	KP763981.1
IMAU11547	Bayan Nur City, Inner Mongolia, China	Yogurts	2014	1348	109.03N	42.11E	KP763985.1
IMAU11555	Bayan Nur City, Inner Mongolia, China	Yogurts	2014	1348	109.03N	42.11E	KP763986.1
IMAU11558	Bayan Nur City, Inner Mongolia, China	Cheese	2014	1348	109.03N	42.11E	KP763987.1
IMAU11560	Bayan Nur City, Inner Mongolia, China	Yogurts	2014	1281	108.52N	41.57E	KP763988.1
IMAU11573	Bayan Nur City, Inner Mongolia, China	Cheese	2014	1348	109.03N	42.11E	KP763995.1
IMAU50112	JianChuan county, Yunnan Province, China	Dairy cake	2006	2227	99.92N	26.46E	FJ749507.1
IMAU50110	JianChuan county, Yunnan Province, China	Dairy cake	2006	2227	99.92N	26.46E	FJ749505.1
IMAU50108	JianChuan county, Yunnan Province, China	Dairy cake	2006	2227	99.92N	26.46E	FJ749503.1
IMAU50113	JianChuan county, Yunnan Province, China	Dairy cake	2006	2227	99.92N	26.46E	FJ749508.1
IMAU50119	JianChuan county, Yunnan Province, China	Dairy cake	2006	2227	99.92N	26.46E	FJ749513.1
IMAU50121	JianChuan county, Yunnan Province, China	Dairy cake	2006	2227	99.92N	26.46E	FJ749515.1
IMAU11225	Erdos City, Inner Mongolia, China	Goat Yogurt	2014	1323	108.82N	38.60E	KP716584.1
IMAU11235	Erdos City, Inner Mongolia, China	Goat's milk	2014	1323	108.82N	38.60E	KP764100.1
IMAU11239	Erdos City, Inner Mongolia, China	Yogurts	2014	1323	108.82N	38.60E	KP764102.1
IMAU10865	Chifeng City, Inner Mongolia, China	Yogurts	2009	629	118.65N	43.52E	HM218575.1
IMAU50141	JianChuan county, Yunnan Province, China	Dairy cake	2006	2227	99.92N	26.46E	FJ749535.1
IMAU11258	Erdos City, Inner Mongolia, China	Yogurts	2014	1339	108.81N	38.61E	KP764103.1
IMAU11262	Erdos City, Inner Mongolia, China	Milk	2014	1339	108.81N	38.61E	KP764104.1
IMAU10951	Chifeng City, Inner Mongolia, China	Yogurts	2009	629	118.65N	43.52E	HM218658.1
IMAU10987	Chifeng City, Inner Mongolia, China	Yogurts	2009	629	118.65N	43.52E	HM218691.1
IMAU10994	Chifeng City, Inner Mongolia, China	Yogurts	2009	629	118.65N	43.52E	HM218696.1
IMAU11272	Erdos City, Inner Mongolia, China	Goat Yogurt	2014	1301	115.99N	42.24E	KP716589.1
IMAU11276	Erdos City, Inner Mongolia, China	Goat Yogurt	2014	1301	115.99N	42.24E	KP716590.1
IMAU10065	Bayan Nur City, Inner Mongolia, China	Shubat	2002	1310	108.51N	41.59E	FJ915721.1
IMAU10066	Bayan Nur City, Inner Mongolia, China	Shubat	2002	1310	108.51N	41.59E	FJ915722.1
IMAU11299	Erdos City, Inner Mongolia, China	Goat's milk	2014	1301	115.99N	42.24E	KP716593.1
IMAU50130	JianChuan county, Yunnan Province, China	Dairy cake	2006	2227	99.92N	26.46E	FJ749524.1
IMAU50131	JianChuan county, Yunnan Province, China	Dairy cake	2006	2227	99.92N	26.46E	FJ749525.1
IMAU50104	JianChuan county, Yunnan Province, China	Dairy cake	2006	2196	99.91N	26.53E	FJ749499.1
IMAU11309	Erdos City, Inner Mongolia, China	sour cream	2014	1339	108.81N	38.61E	KP764110.1
IMAU11346	Erdos City, Inner Mongolia, China	Goat Yogurt	2014	1460	107.15N	39.50E	KP764112.1
IMAU11387	Erdos City, Inner Mongolia, China	Cheese	2014	1323	108.82N	38.60E	KP764115.1
IMAU11476	Baotou City, Inner Mongolia, China	Yogurts	2014	1541	110.19N	41.71E	KP764000.1
IMAU10878	Chifeng City, Inner Mongolia, China	Yogurts	2009	629	118.65N	43.52E	HM218586.1
IMAU11513	Bayan Nur City, Inner Mongolia, China	sour cream	2014	1206	109.35N	42.23E	KP764003.1
IMAU11490	Baotou City, Inner Mongolia, China	sour cream	2014	1541	110.19N	41.70E	KP763968.1
IMAU20105	Gobi altai, Mongolia	Shubat	2005	1926	95.85N	45.45E	FJ845005.1
IMAU90224	Erlista, kalmykia, Russia	Yogurts	2012	133	44.28N	46.31E	KC836734.1
IMAU11546	Bayan Nur City, Inner Mongolia, China	Milk	2014	1192	108.47N	41.39E	KP763984.1
IMAU11809	Xilingol City, Inner Mongolia, China	jiaoke	2017	987	116.05N	43.93E	MF893798.1
IMAU11810	Xilingol City, Inner Mongolia, China	jiaoke	2017	987	116.05N	43.93E	MF893799.1
IMAU11815	Xilingol City, Inner Mongolia, China	jiaoke	2017	987	116.05N	43.93E	MF893800.1
IMAU11817	Xilingol City, Inner Mongolia, China	jiaoke	2017	987	116.05N	43.93E	MF893802.1
IMAU11819	Xilingol City, Inner Mongolia, China	jiaoke	2017	987	116.05N	43.93E	MF893804.1
IMAU11820	Xilingol City, Inner Mongolia, China	jiaoke	2017	987	116.05N	43.93E	MG195736.1
IMAU11821	Xilingol City, Inner Mongolia, China	jiaoke	2017	987	116.05N	43.93E	MF893805.1
IMAU11822	Xilingol City, Inner Mongolia, China	jiaoke	2017	987	116.05N	43.93E	MF893806.1
IMAU11823	Xilingol City, Inner Mongolia, China	jiaoke	2017	987	116.05N	43.93E	MF893807.1
IMAU11816	Xilingol City, Inner Mongolia, China	jiaoke	2017	987	116.05N	43.93E	MF893801.1
IMAU11824	Xilingol City, Inner Mongolia, China	jiaoke	2017	987	116.05N	43.93E	MF893808.1
IMAU11827	Xilingol City, Inner Mongolia, China	jiaoke	2017	987	116.05N	43.93E	MF893809.1
IMAU11828	Xilingol City, Inner Mongolia, China	jiaoke	2017	987	116.05N	43.93E	MF893810.1
IMAU11829	Xilingol City, Inner Mongolia, China	jiaoke	2017	987	116.05N	43.93E	MF893811.1
IMAU11836	Xilingol City, Inner Mongolia, China	jiaoke	2017	987	116.05N	43.93E	MF893818.1
IMAU11838	Xilingol City, Inner Mongolia, China	jiaoke	2017	987	116.05N	43.93E	MF893820.1
IMAU11841	Xilingol City, Inner Mongolia, China	jiaoke	2017	987	116.05N	43.93E	MF893822.1
IMAU11843	Xilingol City, Inner Mongolia, China	jiaoke	2017	987	116.05N	43.93E	MF893824.1
IMAU11845	Xilingol City, Inner Mongolia, China	jiaoke	2017	987	116.05N	43.93E	MF893826.1
IMAU11855	Xilingol City, Inner Mongolia, China	jiaoke	2017	987	116.05N	43.93E	MF893828.1
IMAU11863	Xilingol City, Inner Mongolia, China	jiaoke	2017	987	116.05N	43.93E	MF893830.1
IMAU11879	Xilingol City, Inner Mongolia, China	jiaoke	2017	987	116.05N	43.93E	MF893841.1
IMAU11882	Xilingol City, Inner Mongolia, China	jiaoke	2017	987	116.05N	43.93E	MF893844.1
IMAU11885	Xilingol City, Inner Mongolia, China	jiaoke	2017	987	116.05N	43.93E	MF893845.1
IMAU11886	Xilingol City, Inner Mongolia, China	jiaoke	2017	987	116.05N	43.93E	MF893846.1
IMAU11887	Xilingol City, Inner Mongolia, China	jiaoke	2017	987	116.05N	43.93E	MF893847.1
IMAU11888	Xilingol City, Inner Mongolia, China	jiaoke	2017	987	116.05N	43.93E	MF893848.1
IMAU11889	Xilingol City, Inner Mongolia, China	jiaoke	2017	987	116.05N	43.93E	MF893849.1
IMAU11891	Xilingol City, Inner Mongolia, China	jiaoke	2017	987	116.05N	43.93E	MF893850.1
IMAU11905	Xilingol City, Inner Mongolia, China	jiaoke	2017	987	116.05N	43.93E	MF893851.1
IMAU11906	Xilingol City, Inner Mongolia, China	jiaoke	2017	987	116.05N	43.93E	MF893852.1
IMAU11919	Kunkur, republic of buryatia, Russia	jiaoke	2012	987	112.41N	53.83E	MF893854.1
IMAU11920	Xilingol City, Inner Mongolia, China	jiaoke	2017	987	116.05N	43.93E	MF893855.1
IMAU11926	Xilingol City, Inner Mongolia, China	jiaoke	2017	987	116.05N	43.93E	MF893858.1
IMAU11931	Xilingol City, Inner Mongolia, China	jiaoke	2017	987	116.05N	43.93E	MF893861.1
IMAU11934	Xilingol City, Inner Mongolia, China	jiaoke	2017	987	116.05N	43.93E	MF893862.1
IMAU11936	Xilingol City, Inner Mongolia, China	jiaoke	2017	987	116.05N	43.93E	MF893864.1
IMAU11943	Xilingol City, Inner Mongolia, China	jiaoke	2017	987	116.05N	43.93E	MF893868.1
IMAU11947	Xilingol City, Inner Mongolia, China	jiaoke	2017	987	116.05N	43.93E	MF893871.1
IMAU11951	Xilingol City, Inner Mongolia, China	jiaoke	2017	987	116.05N	43.93E	MF893874.1
IMAU11981	Xilingol City, Inner Mongolia, China	jiaoke	2017	987	116.05N	43.93E	MF893880.1
